# Supplementary material for: Dominant Groups of Potentially Active Bacteria Shared by Barley Seeds become Less Abundant in Root Associated Microbiome
Source: Front Plant Sci. 2017 Jun 15;8:1005. doi: 10.3389/fpls.2017.01005 (PMC5471333; doi:10.3389/fpls.2017.01005)
Supplement: Supplementary file 2 [file Data_Sheet_1.xlsx]

## Sheet: seedling
New.2.CleanUp.ReferenceOTU92
New.1.CleanUp.ReferenceOTU66
523224
219107
819037
826270
705063
New.0.CleanUp.ReferenceOTU15
New.1.CleanUp.ReferenceOTU15
1124370
280799
New.0.CleanUp.ReferenceOTU119
303643
590047
New.3.CleanUp.ReferenceOTU156
102142
1135830
4430680
New.0.CleanUp.ReferenceOTU309
299883
806201
165421

## Sheet: heading
4387434
345540
523224
4387422
275434
New.0.CleanUp.ReferenceOTU37
New.2.CleanUp.ReferenceOTU134
New.0.CleanUp.ReferenceOTU293
219107
136749
819037
329512
559211
959590
578606
573409
841708
262768
826270
533975
828844
705063
569952
New.0.CleanUp.ReferenceOTU712
New.0.CleanUp.ReferenceOTU15
New.0.CleanUp.ReferenceOTU727
New.1.CleanUp.ReferenceOTU15
New.0.CleanUp.ReferenceOTU726
New.0.CleanUp.ReferenceOTU584
329777
1124370
New.2.CleanUp.ReferenceOTU195
676066
New.0.CleanUp.ReferenceOTU589
661838
581249
252822
616184
220314
New.0.CleanUp.ReferenceOTU512
New.0.CleanUp.ReferenceOTU119
4308376
303643
288283
New.1.CleanUp.ReferenceOTU122
New.0.CleanUp.ReferenceOTU400
306996
4303696
New.0.CleanUp.ReferenceOTU247
574749
590047
2692410
1128592
541859
102142
New.0.CleanUp.ReferenceOTU491
150175
New.0.CleanUp.ReferenceOTU633
248395
150328
281220
New.2.CleanUp.ReferenceOTU42
New.2.CleanUp.ReferenceOTU54
New.2.CleanUp.ReferenceOTU283
249375
137420
New.0.CleanUp.ReferenceOTU309
4409759
822419
New.0.CleanUp.ReferenceOTU537
537664
5438
508780
238109
791973
241449
533002
806201
4413662
813301
338200
New.0.CleanUp.ReferenceOTU759
537279
589597
165421
154618
1780597
New.0.CleanUp.ReferenceOTU49
764322
136025
1107824
142011
New.0.CleanUp.ReferenceOTU55
549538
559204
New.2.CleanUp.ReferenceOTU582
New.2.CleanUp.ReferenceOTU1018
850572
